# Supplementary material for: Pilot Study on Exhaled Breath Analysis for a Healthy Adult Population in Hawaii
Source: Molecules. 2021 Jun 18;26(12):3726. doi: 10.3390/molecules26123726 (PMC8234827; doi:10.3390/molecules26123726)
Supplement: Supplementary file 1 [file molecules-26-03726-s001.zip]

Archive with 1 entries (1 files):
- molecules-1202253-supplementary.pdf
